# Supplementary material for: Dendrobium Nobile Alcohol Extract Extends the Lifespan of Caenorhabditis elegans via hsf-1 and daf-16
Source: Molecules. 2024 Feb 19;29(4):908. doi: 10.3390/molecules29040908 (PMC10891841; doi:10.3390/molecules29040908)
Supplement: Supplementary file 1 [file molecules-29-00908-s001.zip]

Archive with 4 entries (4 files):
- certificate of english editing.pdf
- molecules_cmpd-check-list.pdf
- Supplementary Figure1-Mass spectrum of the compounds.pdf
- Supplementary Tables.pdf
